# Supplementary material for: Accelerating 3D genomics data analysis with Microcket
Source: Commun Biol. 2024 Jun 1;7:675. doi: 10.1038/s42003-024-06382-4 (PMC11144199; doi:10.1038/s42003-024-06382-4)
Supplement: Supplementary file 4 — Supplementary Data 1 [file 42003_2024_6382_MOESM4_ESM.xlsx]

## Sheet: Fig. 2
Panel a							Panel b
	Juicer (unfiltered)	Juicer (filtered)	HiC-Pro	Microcket (BWA)	Microcket (STAR)			Juicer (unfiltered)	Juicer (filtered)	HiC-Pro	Microcket (BWA)	Microcket (STAR)
Rep 1	72.6223	63.2454	37.5208	90.5845	79.6637		Rep 1	93.2354	99.9962	99.897	99.8523	98.3729
Rep 2	72.7134	63.0886	37.3895	90.3826	79.6542		Rep 2	93.0876	99.9955	99.9015	99.8495	98.3477
Rep 3	72.7641	63.1581	37.4271	90.4218	79.6271		Rep 3	93.1175	99.9961	99.8971	99.8483	98.3575
Rep 4	72.3916	62.4606	37.1428	89.5526	78.8489		Rep 4	92.714	99.9962	99.8947	99.8492	98.3285
Rep 5	72.5936	62.6291	37.174	89.889	79.2811		Rep 5	92.7349	99.9961	99.8966	99.8487	98.3442
Panel c							Panel d
	Ratio							With stitch	Without stitch
Rep 1	1.18207						Rep 1	95.3015	88.5911
Rep 2	1.19471						Rep 2	95.1078	88.3687
Rep 3	1.1742						Rep 3	95.0876	88.3524
Rep 4	1.21193						Rep 4	94.6024	87.782
Rep 5	1.18866						Rep 5	94.7154	87.8778

## Sheet: Fig. 3
		Panel a				Panel b						Panel c
		Data preprocessing	Read alignment	Read pair extraction		Low-quality reads	Unmapped reads	Filtered alignments	Duplications	Reported pairs		Cis (<1 K)	Cis (1-10 K)	Cis (>10 K)	Trans
Dataset 1	Juicer	0	10.2	4.72889		0	61.3773	97.1845	16.2375	354.735		57.1068	32.0545	215.415	50.1589
	HiC-Pro	0	21.2483	2.38806		0	143.068	199.71	4.82071	181.936		2.55789	19.0796	130.775	29.5238
	HiCUP	0.341944	21.6111	3.80111		18.4179	196.211	13.2722	7.7566	293.877		2.82542	31.3332	211.913	47.8052
	FAN-C	0	21.1636	3.8303		0	37.2044	112.373	9.63169	370.325
	Distiller	0	6.594	11.58		0	83.8948	71.1725	11.6813	362.786		35.3108	34.6512	234.218	58.6063
	Microcket/BWA	0.403056	3.72194	0.153889		60.919	68.9204	15.0375	14.2881	370.37		54.3532	33.8144	228.065	54.1374
	Microcket/STAR	0.403056	0.64	0.579167		60.919	84.5601	5.66592	14.2881	364.101		67.732	31.7715	213.061	51.5369
Dataset 2	Juicer	0	8.88	4.85		0	39.8738	113.807	50.0854	372.647		46.4548	46.8027	241.344	38.0458
	HiC-Pro	0	14.8625	4.21694		0	88.794	152.742	31.0077	303.869		9.54307	41.258	217.669	35.3981
	HiCUP	0.293333	18.0211	2.9		7.1892	176.426	34.3993	35.3826	323.015		4.80404	45.3436	235.527	37.3403
	FAN-C	0	18.6433	4.2047		0	30.8781	89.7309	40.0438	415.76
	Distiller	0	4.62	10.5		0	59.3129	74.314	44.2238	398.562		34.0848	51.6633	266.414	46.3996
	Microcket/BWA	0.333056	3.665	0.1572		67.0441	78.2618	8.7865	42.3817	379.939		40.3899	48.0842	250.283	41.1818
	Microcket/STAR	0.333056	0.80139	0.565555		67.0441	83.8757	3.5828	42.3817	379.528		49.5501	47.0668	240.643	42.2686
Dataset 3	Juicer	0	13.14	2.1636		0	46.605	73.8201	249.153	151.457		29.0351	1.78587	39.1159	81.5206
	HiC-Pro	0	17.8103	6.11		0	22.0591	230.398	145.871	122.708		0.210447	0.984374	39.3389	82.1744
	HiCUP	0.288611	22.1122	1.29111		10.5051	173.773	62.7294	136.864	137.164		0.191729	1.51291	44.169	91.2908
	FAN-C	0	19.8489	1.9094		0	24.6161	200.666	86.0774	209.677
	Distiller	0	6.16	11.11		0	80.4701	55.1422	210.701	174.722		33.3772	3.65344	43.8252	93.8664
	Microcket/BWA	0.318889	2.79306	0.0783333		67.2604	41.5274	7.6276	173.398	231.222		53.5735	4.71289	55.0214	117.915
	Microcket/STAR	0.318889	0.590556	0.323333		67.2604	48.1397	4.3717	173.398	227.866		62.6292	4.37575	50.9687	109.892
Dataset 4	Juicer	0	19.2017	3.95556		0	32.8195	67.1346	133.328	245.916		83.5725	3.545	45.1811	113.617
	HiC-Pro	0	31.9547	2.77		0	162.816	155.128	50.3757	110.877		0.23245	2.08218	42.3773	66.1855
	HiCUP	0.285555	40.05	0.704444		3.16769	189.725	175.42	27.8039	83.0807		0.245338	2.67386	41.0585	39.1031
	FAN-C	0	23.4061	2.77444		0	2.30416	223.297	73.2401	180.356
	Distiller	0	10.9744	15.3706		0	75.1516	43.416	114.291	246.339		73.5212	3.73063	47.977	121.11
	Microcket/BWA	0.585722	6.61228	0.147778		0.0136	48.2064	16.7535	113.075	301.15		98.9438	4.37039	56.0752	141.76
	Microcket/STAR	0.571667	1.0075	0.461111		0.0136	66.1773	3.67793	113.075	296.254		108.934	4.10162	52.4352	130.783

## Sheet: Fig. 4
		Panel a				Panel b						Panel c
		Data preprocessing	Read alignment	Read pair extraction		Low-quality reads	Unmapped reads	Filtered alignments	Duplications	Reported pairs		Cis (<1 K)	Cis (1-10 K)	Cis (>10 K)	Trans
Dataset 5	Juicer	0	19.6745	3.48972		0	48.1285	203.551	107.21	433.063		193.87	81.9058	116.736	40.5512
	HiC-Pro	0	10.1342	4.02361		0	124.233	162.318	82.9067	422.494		192.007	77.9819	112.285	40.2198
	Distiller	0	5.82583	12.2388		0	71.8315	117.305	104.617	498.199		219.554	93.5173	134.522	50.6055
	Microcket/BWA	0.501389	4.62667	0.141667		24.0739	160.454	6.9168	112.498	488.009		210.732	93.8652	134.554	48.8582
	Microcket/STAR	0.501389	0.88	0.935555		24.0739	108.961	7.4974	112.498	538.922		237.478	100.075	143.67	57.6981
Dataset 6	Juicer	0	17.1147	4.12889		0	55.333	61.1083	90.1662	345.017		44.8172	54.7299	164.119	81.3503
	HiC-Pro	0	19.726	0.636667		0	432.467	35.9421	15.6147	67.6008		8.8685	9.6905	31.9581	17.0836
	Distiller	0	9.81889	16.7269		0	230.878	31.04	55.7972	233.909		26.6898	36.518	111.776	58.9254
	Microcket/BWA	0.716389	7.88972	0.178333		5.32163	47.4268	40.3422	97.04	361.494		47.9727	56.3975	171.005	86.1188
	Microcket/STAR	0.719722	1.71889	0.283056		5.32163	252.762	8.26614	97.04	188.234		43.304	28.3157	78.0596	38.555
Dataset 7	Juicer	0	6.78889	2.58556		0	21.3656	21.5572	44.7951	117.101		43.4464	7.78417	44.1651	21.7054
	HiC-Pro	0	7.71083	0.356667		0	149.375	10.6737	11.7033	33.067		26.1168	0.707523	4.10411	2.13856
	Distiller	0	3.88083	4.83806		0	102.89	6.35229	24.8856	70.6916		39.3261	3.16936	18.4062	9.78993
	Microcket/BWA	0.195	2.48806	0.0327778		1.22129	13.9463	13.3585	51.1641	125.129		46.2209	8.24528	47.0459	23.6167
	Microcket/STAR	0.195556	0.550556	0.0461111		1.22129	81.0868	2.7817	51.1641	68.5651		48.6291	2.43191	11.6488	5.85537
Dataset 8	Juicer	0	14.0799	2.16611		0	31.9538	20.9162	203.172	99.3897		33.0871	27.3122	33.6334	5.35693
	HiC-Pro	0	13.9386	0.508333		0	269.679	23.9485	49.3125	12.4921		6.72042	2.47892	2.87657	0.416221
	Distiller	0	9.02972	4.09306		0	21.2748	28.3492	197.873	107.935		35.0362	29.4809	37.2663	6.15127
	Microcket/BWA	0.308888	2.64222	0.0480556		2.4693	13.3675	9.2513	212.686	117.658		39.6732	31.7317	39.6354	6.61756
	Microcket/STAR	0.306667	0.488056	0.109167		2.4693	30.1414	0.7471	212.686	109.388		36.5057	29.6011	36.9968	6.28466

## Sheet: Fig. S2
Panel a
	Juicer						HiC-Pro						BWA						STAR
	r1	r2	r3	r4	r5		r1	r2	r3	r4	r5		r1	r2	r3	r4	r5		r1	r2	r3	r4	r5
Cis(<1K)	3.13778	3.14458	3.14364	3.09448	3.11281		0.251533	0.253561	0.252717	0.24681	0.248664		5.42705	5.42836	5.42263	5.36101	5.39577		6.63135	6.63437	6.63064	6.5598	6.60177
Cis(1-10K)	0.042314	0.041487	0.041488	0.041817	0.041637		0.045794	0.044939	0.045059	0.045088	0.04495		0.04809	0.047289	0.047261	0.047499	0.047213		0.021966	0.021555	0.021744	0.021916	0.021621
Cis(>=10K)	3.08515	3.06346	3.07139	3.05164	3.05028		3.38631	3.37198	3.38019	3.35493	3.35618		3.50406	3.48302	3.49277	3.46889	3.46767		1.19202	1.18832	1.19138	1.18287	1.18566
Trans	0.059293	0.059339	0.059285	0.058131	0.058183		0.068441	0.06847	0.068607	0.067452	0.067603		0.079256	0.079591	0.079507	0.077865	0.078246		0.12104	0.121176	0.118937	0.120312	0.11906
Panel b
	BWA
Rep 1	99.8797
Rep 2	99.8674
Rep 3	99.8803
Rep 4	99.8786
Rep 5	99.875
Panel c
	STAR
Rep 1	96.9162
Rep 2	96.8635
Rep 3	96.8109
Rep 4	96.8528
Rep 5	96.9013

## Sheet: Fig. S3
Panel a
	Rep 1			Rep 2			Rep 3			Rep 4			Rep 5
	With-stitch	Without-stitch		With-stitch	Without-stitch		With-stitch	Without-stitch		With-stitch	Without-stitch		With-stitch	Without-stitch
Umapped	3.22883	7.6828		3.32882	7.91241		3.42978	7.91892		3.79912	8.43206		3.68115	8.35326
Filtered	1.46969	3.72609		1.56334	3.71884		1.48257	3.72869		1.59844	3.78591		1.60341	3.76893
Reported	95.3015	88.5911		95.1078	88.3687		95.0876	88.3524		94.6024	87.782		94.7154	87.8778
Panel b
	With-stitch	Without-stitch
Rep 1	138.576	163.807
Rep 2	136.517	163.098
Rep 3	137.996	162.035
Rep 4	136.507	165.437
Rep 5	138.802	164.989

## Sheet: Fig. S4
	Panel a				Panel b						Panel c
	Data preprocessing	Read alignment	Read pair extraction		Low-quality reads	Unmapped reads	Filtered alignments	Duplications	Reported pairs		Cis (<1 K)	Cis (1-10 K)	Cis (>10 K)	Trans
Juicer	0	10.3	4.4		0	40.484	109.128	68.8311	319.087		35.1011	4.70195	112.63	166.654
HiC-Pro	0	17.6206	3.75694		0	86.5102	154.965	29.3087	266.747		0.287518	2.72809	107.585	156.147
HiCUP	0.211944	18.5556	3.15		11.0939	167.643	79.3697	10.1709	269.253		0.649512	4.17076	111.811	152.621
FAN-C	0	17.4564	2.5636		0	29.5132	159.185	19.6056	329.227
Distiller	0	5.96	10.66		0	65.8813	48.2959	54.5619	368.792		53.6853	6.74608	123.226	185.135
Microcket/BWA	0.434444	3.47	0.133333		41.2628	51.4624	7.3264	47.0294	390.45		76.2427	6.78212	123.425	184
Microcket/STAR	0.434444	0.676944	0.583056		41.2628	60.5584	3.1412	47.0294	385.539		85.342	6.42713	116.981	176.788

## Sheet: Fig. S5
		Panel a				Panel b						Panel c
		Data preprocessing	Read alignment	Read pair extraction		Low-quality reads	Unmapped reads	Filtered alignments	Duplications	Reported pairs		Cis (<1 K)	Cis (1-10 K)	Cis (>10 K)	Trans
Left	Juicer	0	9.01	4.57		0	18.4709	114.123	53.0192	389.261		118.194	51.0052	190.991	29.0704
	HiC-Pro	0	14.6772	4.58389		0	63.7262	180.058	30.3152	300.775		42.8195	48.0715	182.489	27.3944
	HiCUP	0.320833	18.6861	2.5		7.8914	150.121	104.931	29.7542	282.177		7.63689	52.0893	195.499	26.9527
	FAN-C	0	18.5125	4.6614		0	11.7925	98.4578	41.0666	423.558
	Distiller	0	5.0336	11.5133		0	47.5816	59.1046	46.173	422.015		118.382	56.4539	211.774	35.4051
	Microcket/BWA	0.388889	3.87	0.181111		25.047	76.2044	7.231	44.4761	421.916		124.551	55.7049	208.614	33.0454
	Microcket/STAR	0.388889	0.942222	0.858889		25.047	76.2798	3.2082	44.4761	425.863		139.849	53.5878	198.908	33.519
Right	Juicer	0	10.244	5.64		0	52.558	123.19	58.866	402.132		120.767	53.473	187.915	39.9767
	HiC-Pro	0	16.8503	4.85972		0	98.7162	182.391	39.4417	316.197		48.1251	49.3797	179.138	39.5537
	HiCUP	0.337778	19.9003	3.58889		8.06076	186.519	111.115	38.8162	292.235		14.5876	52.9525	185.788	38.9068
	FAN-C	0	20.7664	4.6608		0	34.6461	108.944	53.3393	439.816
	Distiller	0	5.44	12.15		0	63.3391	76.9278	60.1169	436.362		118.678	59.322	208.349	50.0122
	Microcket/BWA	0.4025	4.04944	0.192778		50.7846	84.3581	8.4793	58.8707	434.253		124.716	58.1178	204.925	46.4936
	Microcket/STAR	0.4025	0.995278	1.05639		50.7846	83.6169	3.3997	58.8707	440.074		140.125	56.5451	197.262	46.1415

## Sheet: Fig. S6
	Panel a				Panel b						Panel c
	Data preprocessing	Read alignment	Read pair extraction		Low-quality reads	Unmapped reads	Filtered alignments	Duplications	Reported pairs		Cis (<1 K)	Cis (1-10 K)	Cis (>10 K)	Trans
Juicer	0	12.86	1.99		0	35.7237	136.802	184.328	147.307		43.4994	2.26067	47.0272	54.5195
HiC-Pro	0	19.5469	3.66194		0	78.486	251.892	73.1699	100.613		0.313613	1.12452	45.8844	53.2905
HiCUP	0.240278	18.2375	1.53278		7.9327	154.129	163.147	59.1507	119.801		0.275118	1.90959	54.9406	62.6753
FAN-C	0	20.6583	2.2792		0	29.4997	142.059	151.279	181.323
Distiller	0	6.15	10.79		0	70.9382	42.0867	158.035	233.101		113.282	4.66848	52.4565	62.694
Microcket/BWA	0.388333	3.1886	0.897222		54.3792	48.8836	6.1743	103.284	291.44		146.028	5.63254	64.4277	75.3512
Microcket/STAR	0.388333	0.773056	0.5269		54.3792	45.9023	3.6365	103.284	296.959		161.944	5.22422	59.4655	70.3257

## Sheet: Fig. S7
	Panel a				Panel b						Panel c
	Data preprocessing	Read alignment	Read pair extraction		Low-quality reads	Unmapped reads	Filtered alignments	Duplications	Reported pairs		Cis (<1 K)	Cis (1-10 K)	Cis (>10 K)	Trans
Juicer	0	17.3711	1.58917		0	18.4252	46.9082	91.441	202.338		29.4745	7.03665	126.763	39.0633
HiC-Pro	0	18.21	2.899		0	33.8626	97.6259	57.675	169.948		0.322522	5.06374	125.761	38.8011
HiCUP	0.226389	24.5422	2.16861		7.16241	89.9461	43.0664	53.5508	165.386		0.429241	6.21336	121.498	37.2453
FAN-C	0	19.0889	2.6547		0	1.80536	113.398	58.1651	185.744
Distiller	0	6.48111	13.0447		0	57.418	24.8605	74.2918	202.542		25.6868	7.72861	128.22	40.9065
Microcket/BWA	0.417778	3.99778	0.0955556		0.003573	23.9923	9.14627	87.9374	238.032		41.7049	8.67979	143.014	44.6333
Microcket/STAR	0.417778	1.07917	0.303056		0.003573	37.749	2.31613	87.9374	231.106		47.5524	7.934	132.88	42.7394

## Sheet: Fig. S8
	Panel a			Panel b
	Stitch	Unstitch		Stitch	Unstitch
Umapped	4936428	13835592		3315683	18346232
Filtered	4497002	5610479		3218958	7117774
Reported	61126084	51113443		65035036	46105671

[truncated: 7 more sheets: Fig. S9, Fig. S10, Fig. S11, Fig. S12, Fig. S13, Fig. S14, Fig. S15]
